# Supplementary material for: A Trade‐Off Between Antimicrobial Peptide Resistance and Sensitivity to Host Immune Effectors in Staphylococcus aureus In Vivo
Source: Evol Appl. 2025 Feb 6;18(2):e70068. doi: 10.1111/eva.70068 (PMC11802329; doi:10.1111/eva.70068)
Supplement: Supplementary file 1 — Appendix S1: [file EVA-18-e70068-s001.zip]

Archive with 3 entries (3 files):
- fig s5.tif
- fig s6.pdf
- Supplementary information.docx
